# Supplementary material for: Research on a rapid identification method for counting universal grain crops
Source: PLoS One. 2022 Sep 14;17(9):e0273785. doi: 10.1371/journal.pone.0273785 (PMC9473439; doi:10.1371/journal.pone.0273785)
Supplement: S1 Table — (XLSX) [file pone.0273785.s002.xlsx]

## Sheet: original result
Grain Species	Actual Number	OPPO GN	OPPO CR	HUAWEI Honor GN	HUAWEI Honor CR	SAMSUNG GN	SAMSUNG CR
Wheat	50	50	1	50	1	46	0.92
Wheat	100	99	0.99	100	1	94	0.94
Wheat	150	151	0.993333	150	1	139	0.926667
Wheat	200	197	0.985	200	1	190	0.95
Wheat	250	244	0.976	247	0.988	244	0.976
Wheat	300	299	0.996667	295	0.983333	295	0.983333
Wheat	350	341	0.974286	339	0.968571	318	0.908571
Wheat	400	400	1	395	0.9875	383	0.9575
Corn	50	50	1	51	0.98	50	1
Corn	100	100	1	103	0.97	102	0.98
Corn	150	149	0.993333	149	0.993333	143	0.953333
Corn	200	196	0.98	189	0.945	167	0.835
Corn	250	248	0.992	249	0.996	246	0.984
Corn	300	297	0.99	298	0.993333	289	0.963333
Corn	350	344	0.982857	344	0.982857	323	0.922857
Corn	400	373	0.9325	373	0.9325	334	0.835
Mung Bean	50	50	1	49	0.98	49	0.98
Mung Bean	100	99	0.99	100	1	94	0.94
Mung Bean	150	146	0.973333	146	0.973333	143	0.953333
Mung Bean	200	199	0.995	198	0.99	195	0.975
Mung Bean	250	247	0.988	248	0.992	248	0.992
Mung Bean	300	292	0.973333	289	0.963333	277	0.923333
Mung Bean	350	349	0.997143	346	0.988571	337	0.962857
Mung Bean	400	396	0.99	394	0.985	390	0.975
Soybean	50	49	0.98	50	1	50	1
Soybean	100	101	0.99	100	1	98	0.98
Soybean	150	150	1	150	1	151	0.993333
Soybean	200	198	0.99	198	0.99	191	0.955
Soybean	250	247	0.988	248	0.992	240	0.96
Soybean	300	293	0.976667	296	0.986667	279	0.93
Soybean	350	340	0.971429	341	0.974286	326	0.931429
Soybean	400	381	0.9525	391	0.9775	372	0.93
Peanut	50	49	0.98	50	1	50	1
Peanut	100	100	1	99	0.99	100	1
Peanut	150	150	1	150	1	148	0.986667
Peanut	200	200	1	203	0.985	201	0.995
Peanut	250	248	0.992	249	0.996	246	0.984
Peanut	300	296	0.986667	297	0.99	295	0.983333
Peanut	350	341	0.974286	344	0.982857	334	0.954286
Peanut	400	398	0.995	396	0.99	386	0.965
Rape	50	50	1	54	0.92	50	1
Rape	100	100	1	101	0.99	100	1
Rape	150	148	0.986667	148	0.986667	150	1
Rape	200	198	0.99	198	0.99	198	0.99
Rape	250	250	1	245	0.98	249	0.996
Rape	300	295	0.983333	295	0.983333	301	0.996667
Rape	350	341	0.974286	344	0.982857	341	0.974286
Rape	400	400	1	400	1	398	0.995
